# Supplementary material for: CognitionMaster: an object-based image analysis framework
Source: Diagn Pathol. 2013 Feb 27;8:34. doi: 10.1186/1746-1596-8-34 (PMC3626931; doi:10.1186/1746-1596-8-34)
Supplement: Additional file 1 — Example 1. [file 1746-1596-8-34-S1.zip]

Archive with 3 entries (3 files):
- Additional File 1/Chain.xml
- Additional File 1/Readme.txt
- Additional File 1/Sample.png
