# Supplementary material for: CognitionMaster: an object-based image analysis framework
Source: Diagn Pathol. 2013 Feb 27;8:34. doi: 10.1186/1746-1596-8-34 (PMC3626931; doi:10.1186/1746-1596-8-34)
Supplement: Additional file 1 — Example 1. [file 1746-1596-8-34-S1.zip › Additional File 1/Chain.xml]

<?xml version="1.0" standalone="yes"?>
<ImageProcessingChain Version="1.0">
  <ProcessingStep Name="Contour Based Segmentation">
    <Source>#reference System.dll
#reference System.Drawing.dll
#reference System.Windows.Forms.dll

#reference #Accessory.dll
#reference #Accessory.Imaging.dll


using System;
using System.Drawing;
using System.Windows.Forms;

using SharpAccessory.VisualComponents.Dialogs;

using SharpAccessory.Imaging;
using SharpAccessory.Imaging.Filters;
using SharpAccessory.Imaging.Automation;
using SharpAccessory.Imaging.Processors;
using SharpAccessory.Imaging.Networking;
using SharpAccessory.Imaging.Segmentation;
using SharpAccessory.Imaging.Classification;


public class NewClass:LocalProcessBase
{
	public NewClass():base("Contour Based Segmentation"){}
	
	public override ProcessResult Execute(ProcessExecutionParams p)
	{
		int minContourLength;
		int maxContourLength;
		
		if(p.Arguments.ContainsKey("minContourLength") &amp;&amp; p.Arguments.ContainsKey("maxContourLength"))
		{
			minContourLength=int.Parse(p.Arguments["minContourLength"]);
			maxContourLength=int.Parse(p.Arguments["maxContourLength"]);
		}
		else
		{
			StringInputDialog dialog=new StringInputDialog();
			
			dialog.Message="Please input a minimum and maximum contour length.";
			dialog.Label="minContourLength,maxContourLength:";
			dialog.Text="Contour Based Segmentation...";
			dialog.CenterToScreen();
			dialog.Input="50,500";
			
			if(dialog.ShowDialog()!=DialogResult.OK)
			{
				dialog.Dispose();
				throw new Exception("Operation cancelled.");
			}
		
			dialog.Dispose();
			
			string[] args=dialog.Input.Split(new char[]{','});
			
			minContourLength=int.Parse(args[0]);
			maxContourLength=int.Parse(args[1]);
		}
		
		GrayscaleProcessor processor=new GrayscaleProcessor(p.Bitmap, RgbToGrayscaleConversion.Mean);
		processor.WriteBack=false;

		ContourBasedSegmentation cbs=new ContourBasedSegmentation();
		
		cbs.CreatePrimarySegmentation(processor, maxContourLength, 1);
		
		new SobelEdgeDetector().Execute(processor);
		
		cbs.EvaluateContours(processor);
		
		processor.Dispose();
				
		ObjectLayer layer1=cbs.CreateLayer(minContourLength, int.MaxValue);
		
		layer1.Name="Contour Based Segmentation (minContourLength="+minContourLength+", maxContourLength="+maxContourLength+")";
		
		return new ProcessResult(new ObjectLayer[]{layer1});
	}
}</Source>
    <Argument Name="minContourLength" Value="25" />
    <Argument Name="maxContourLength" Value="500" />
  </ProcessingStep>
  <ProcessingStep Name="Remove Non-Compact Pixels">
    <Source>#reference System.dll
#reference System.Drawing.dll
#reference System.Windows.Forms.dll

#reference #Accessory.dll
#reference #Accessory.Imaging.dll


using System;
using System.Drawing;
using System.Windows.Forms;
using System.Collections.Generic;

using SharpAccessory.VisualComponents.Dialogs;

using SharpAccessory.Imaging;
using SharpAccessory.Imaging.Filters;
using SharpAccessory.Imaging.Automation;
using SharpAccessory.Imaging.Processors;
using SharpAccessory.Imaging.Networking;
using SharpAccessory.Imaging.Segmentation;
using SharpAccessory.Imaging.Classification;


public class NewClass:LocalProcessBase
{
	public NewClass():base("Remove Non-Compact Pixels"){}
	
	public override ProcessResult Execute(ProcessExecutionParams p)
	{
		if(p.Layers.Count==0) throw new Exception("At least one object layer is required.\r\nPlease execute a segmentation process first.");
		
		List&lt;ObjectLayer&gt; layers=new List&lt;ObjectLayer&gt;(p.Layers.ToArray());
		
		int distance;
		
		if(p.Arguments.ContainsKey("distance"))
		{
			distance=int.Parse(p.Arguments["distance"]);
		}
		else
		{
			StringInputDialog dialog=new StringInputDialog();
			
			dialog.Message="Please input a distance value.";
			dialog.Text="Remove Non-Compact Pixels...";
			dialog.Label="distance:";
			dialog.CenterToScreen();
			dialog.Input="3";
		
			if(dialog.ShowDialog()!=DialogResult.OK)
			{
				dialog.Dispose();
				throw new Exception("Operation cancelled.");
			}
		
			dialog.Dispose();
		
			distance=int.Parse(dialog.Input);
		}
		
		layers.Add(new ContourOptimizer().RemoveNonCompactPixels(layers[layers.Count-1], distance));
				
		layers[layers.Count-1].Name="Removed Non-Compact Pixels (distance="+distance+")";
		
		return new ProcessResult(layers.ToArray());
	}
}</Source>
    <Argument Name="distance" Value="3" />
  </ProcessingStep>
  <ProcessingStep Name="Separate Concave Objects">
    <Source>#reference System.dll
#reference System.Drawing.dll
#reference System.Windows.Forms.dll

#reference #Accessory.dll
#reference #Accessory.Imaging.dll


using System;
using System.Drawing;
using System.Windows.Forms;
using System.Globalization;
using System.Collections.Generic;

using SharpAccessory.VisualComponents.Dialogs;

using SharpAccessory.Imaging;
using SharpAccessory.Imaging.Filters;
using SharpAccessory.Imaging.Automation;
using SharpAccessory.Imaging.Processors;
using SharpAccessory.Imaging.Networking;
using SharpAccessory.Imaging.Segmentation;
using SharpAccessory.Imaging.Classification;


public class NewClass:LocalProcessBase
{
	public NewClass():base("Separate Concave Objects"){}
	
	public override ProcessResult Execute(ProcessExecutionParams p)
	{
		if(p.Layers.Count==0) throw new Exception("At least one object layer is required.\r\nPlease execute a segmentation process first.");
		
		double minDepth;
		bool recursive;
		
		NumberFormatInfo info=new NumberFormatInfo();
		info.NumberDecimalSeparator=".";
		
		if(p.Arguments.ContainsKey("minDepth") &amp;&amp; p.Arguments.ContainsKey("recursive"))
		{
			minDepth=double.Parse(p.Arguments["minDepth"], info);
			recursive=bool.Parse(p.Arguments["recursive"]);
		}
		else
		{
			StringInputDialog dialog=new StringInputDialog();
			
			dialog.Message="Please input the parameters given below. ";
			dialog.Label="minDepth,recursive:";
			dialog.Text="Separate Concave Objects...";
			dialog.CenterToScreen();
			dialog.Input="2,true";
			
			if(dialog.ShowDialog()!=DialogResult.OK)
			{
				dialog.Dispose();
				throw new Exception("Operation cancelled.");
			}
		
			dialog.Dispose();
			
			string[] args=dialog.Input.Split(new char[]{','});
			
			if(args.Length!=2) throw new FormatException();
			
			minDepth=double.Parse(args[0], info);
			recursive=bool.Parse(args[1]);
		}
		
		List&lt;ObjectLayer&gt; layers=new List&lt;ObjectLayer&gt;(p.Layers.ToArray());
		
		ObjectLayer layer=new ConcaveObjectSeparation().Execute(layers[layers.Count-1], minDepth, recursive);
		
		layer.Name="Separate Concave Objects (minDepth="+minDepth.ToString(info)+", recursive="+recursive+")";
		
		layers.Add(layer);
		
		return new ProcessResult(layers.ToArray());
	}
}</Source>
    <Argument Name="minDepth" Value="0.33" />
    <Argument Name="recursive" Value="true" />
  </ProcessingStep>
  <ProcessingStep Name="Mean H (HDAB)">
    <Source>#reference System.dll
#reference System.Drawing.dll
#reference System.Windows.Forms.dll

#reference #Accessory.dll
#reference #Accessory.Imaging.dll


using System;
using System.Drawing;
using System.Windows.Forms;
using System.Collections.Generic;

using SharpAccessory.Threading;

using SharpAccessory.Imaging;
using SharpAccessory.Imaging.Filters;
using SharpAccessory.Imaging.Automation;
using SharpAccessory.Imaging.Processors;
using SharpAccessory.Imaging.Networking;
using SharpAccessory.Imaging.Segmentation;
using SharpAccessory.Imaging.Classification;
using SharpAccessory.Imaging.Classification.Features.Color;


public class NewClass:LocalProcessBase
{
	public NewClass():base("Mean H (HDAB)"){}
	
	public override ProcessResult Execute(ProcessExecutionParams p)
	{
		if(p.Layers.Count==0) throw new Exception("At least one object layer is required.\r\nPlease execute a segmentation process first.");
		
		List&lt;ObjectLayer&gt; layers=new List&lt;ObjectLayer&gt;(p.Layers.ToArray());
		
		ObjectLayer layer=layers[layers.Count-1].CreateAbove(delegate(ImageObject obj)
		{
			return true;
		});
		
		GrayscaleProcessor processor=new ColorDeconvolution().Get1stStain(p.Bitmap, ColorDeconvolution.KnownStain.HaematoxylinDAB);
		
		try
		{
			Parallel.For(0, layer.Objects.Count, delegate(int i)
			{
				ImageObject obj=layer.Objects[i];
				
				double value=MeanIntensity.GetValue(obj, processor);
				
				obj.Features.Add(new Feature("Mean H (HDAB)", value));
			});
		}
		finally
		{
			processor.Dispose();
			
			processor.Bitmap.Dispose();
		}
				
		layer.Name="Mean H (HDAB)";
		
		layers.Add(layer);
		
		return new ProcessResult(layers.ToArray());
	}
}</Source>
  </ProcessingStep>
  <ProcessingStep Name="Remove Non-Nuclei by Hematoxylin">
    <Source>#reference System.dll
#reference System.Drawing.dll
#reference System.Windows.Forms.dll

#reference #Accessory.dll
#reference #Accessory.Imaging.dll


using System;
using System.Drawing;
using System.Globalization;
using System.Windows.Forms;
using System.Collections.Generic;

using SharpAccessory.VisualComponents.Dialogs;

using SharpAccessory.Imaging;
using SharpAccessory.Imaging.Filters;
using SharpAccessory.Imaging.Automation;
using SharpAccessory.Imaging.Processors;
using SharpAccessory.Imaging.Networking;
using SharpAccessory.Imaging.Segmentation;
using SharpAccessory.Imaging.Classification;


public class NewClass:LocalProcessBase
{
	public NewClass():base("Create Above"){}
	
	public override ProcessResult Execute(ProcessExecutionParams p)
	{
		if(p.Layers.Count==0) throw new Exception("At least one object layer is required.\r\nPlease execute a segmentation process first.");
		
		List&lt;ObjectLayer&gt; layers=new List&lt;ObjectLayer&gt;(p.Layers.ToArray());
		
		string feature;
		double min;
		double max;
		bool negate;
		
		NumberFormatInfo info=new NumberFormatInfo();
		info.NumberDecimalSeparator=".";
		
		if(p.Arguments.ContainsKey("feature") &amp;&amp; p.Arguments.ContainsKey("min") &amp;&amp; p.Arguments.ContainsKey("max") &amp;&amp; p.Arguments.ContainsKey("negate"))
		{
			feature=p.Arguments["feature"];
			min=double.Parse(p.Arguments["min"], info);
			max=double.Parse(p.Arguments["max"], info);
			negate=bool.Parse(p.Arguments["negate"]);
		}
		else
		{
			StringInputDialog dialog=new StringInputDialog();
		
			dialog.Message="ObjectLayer.CreateAbove(string feature, double min, double max, bool negate);";
			dialog.Text="Create Above...";
			dialog.Label="Arguments:";
			dialog.CenterToScreen();
			dialog.Input="";
			
			dialog.AutoCompleteSource.AddRange(layers[layers.Count-1].FindContainedFeatures());
			
			if(dialog.ShowDialog()!=DialogResult.OK)
			{
				dialog.Dispose();
				throw new Exception("Operation cancelled.");
			}
		
			dialog.Dispose();
			
			string[] args=dialog.Input.Split(new char[]{','});
		
			if(args.Length!=4) throw new FormatException();
			
			feature=args[0];
			min=double.Parse(args[1], info);
			max=double.Parse(args[2], info);
			negate=bool.Parse(args[3]);
		}
				
		
		ObjectLayer layer=layers[layers.Count-1].CreateAbove(feature, min, max, negate);
		
		layer.Name="Create Above (feature="+feature+", min="+min.ToString(info)+", max="+max.ToString(info)+", negate="+negate+")";
		
		layers.Add(layer);
		
		return new ProcessResult(layers.ToArray());
	}
}</Source>
    <Argument Name="feature" Value="Mean H (HDAB)" />
    <Argument Name="min" Value="0" />
    <Argument Name="max" Value="200" />
    <Argument Name="negate" Value="false" />
  </ProcessingStep>
  <ProcessingStep Name="Features Of Contour Properties">
    <Source>#reference System.dll
#reference System.Drawing.dll
#reference System.Windows.Forms.dll

#reference #Accessory.dll
#reference #Accessory.Imaging.dll


using System;
using System.Drawing;
using System.Windows.Forms;
using System.Collections.Generic;

using SharpAccessory.Imaging;
using SharpAccessory.Imaging.Filters;
using SharpAccessory.Imaging.Automation;
using SharpAccessory.Imaging.Processors;
using SharpAccessory.Imaging.Networking;
using SharpAccessory.Imaging.Segmentation;
using SharpAccessory.Imaging.Classification;
using SharpAccessory.Imaging.Classification.Features.Size;
using SharpAccessory.Imaging.Classification.Features.Shape;


public class NewClass:LocalProcessBase
{
	public NewClass():base("Features Of Contour Properties"){}
	
	public override ProcessResult Execute(ProcessExecutionParams p)
	{
		if(p.Layers.Count==0) throw new Exception("At least one object layer is required.\r\nPlease execute a segmentation process first.");
		
		List&lt;ObjectLayer&gt; layers=new List&lt;ObjectLayer&gt;(p.Layers.ToArray());
		
		ObjectLayer layer=layers[layers.Count-1].CreateAbove(delegate(ImageObject obj)
		{
			return true;
		});
		
		for(int i=0; i&lt;layer.Objects.Count; i++)
		{
			ContourProperties cp=ContourProperties.FromContour(layer.Objects[i].Contour);
			
			layer.Objects[i].Features.Add(new FormFactorOfContour(cp));
			layer.Objects[i].Features.Add(new ConvexityOfContour(cp));
			layer.Objects[i].Features.Add(new LengthOfContour(cp));
			layer.Objects[i].Features.Add(new AreaOfContour(cp));
		}
		
		layer.Name="Features Of Contour Properties";
		
		layers.Add(layer);
		
		return new ProcessResult(layers.ToArray());
	}
}</Source>
  </ProcessingStep>
  <ProcessingStep Name="Remove Non-Nuclei by Size">
    <Source>#reference System.dll
#reference System.Drawing.dll
#reference System.Windows.Forms.dll

#reference #Accessory.dll
#reference #Accessory.Imaging.dll


using System;
using System.Drawing;
using System.Globalization;
using System.Windows.Forms;
using System.Collections.Generic;

using SharpAccessory.VisualComponents.Dialogs;

using SharpAccessory.Imaging;
using SharpAccessory.Imaging.Filters;
using SharpAccessory.Imaging.Automation;
using SharpAccessory.Imaging.Processors;
using SharpAccessory.Imaging.Networking;
using SharpAccessory.Imaging.Segmentation;
using SharpAccessory.Imaging.Classification;


public class NewClass:LocalProcessBase
{
	public NewClass():base("Create Above"){}
	
	public override ProcessResult Execute(ProcessExecutionParams p)
	{
		if(p.Layers.Count==0) throw new Exception("At least one object layer is required.\r\nPlease execute a segmentation process first.");
		
		List&lt;ObjectLayer&gt; layers=new List&lt;ObjectLayer&gt;(p.Layers.ToArray());
		
		string feature;
		double min;
		double max;
		bool negate;
		
		NumberFormatInfo info=new NumberFormatInfo();
		info.NumberDecimalSeparator=".";
		
		if(p.Arguments.ContainsKey("feature") &amp;&amp; p.Arguments.ContainsKey("min") &amp;&amp; p.Arguments.ContainsKey("max") &amp;&amp; p.Arguments.ContainsKey("negate"))
		{
			feature=p.Arguments["feature"];
			min=double.Parse(p.Arguments["min"], info);
			max=double.Parse(p.Arguments["max"], info);
			negate=bool.Parse(p.Arguments["negate"]);
		}
		else
		{
			StringInputDialog dialog=new StringInputDialog();
		
			dialog.Message="ObjectLayer.CreateAbove(string feature, double min, double max, bool negate);";
			dialog.Text="Create Above...";
			dialog.Label="Arguments:";
			dialog.CenterToScreen();
			dialog.Input="";
			
			dialog.AutoCompleteSource.AddRange(layers[layers.Count-1].FindContainedFeatures());
			
			if(dialog.ShowDialog()!=DialogResult.OK)
			{
				dialog.Dispose();
				throw new Exception("Operation cancelled.");
			}
		
			dialog.Dispose();
			
			string[] args=dialog.Input.Split(new char[]{','});
		
			if(args.Length!=4) throw new FormatException();
			
			feature=args[0];
			min=double.Parse(args[1], info);
			max=double.Parse(args[2], info);
			negate=bool.Parse(args[3]);
		}
				
		
		ObjectLayer layer=layers[layers.Count-1].CreateAbove(feature, min, max, negate);
		
		layer.Name="Create Above (feature="+feature+", min="+min.ToString(info)+", max="+max.ToString(info)+", negate="+negate+")";
		
		layers.Add(layer);
		
		return new ProcessResult(layers.ToArray());
	}
}</Source>
    <Argument Name="feature" Value="AreaOfContour" />
    <Argument Name="min" Value="0" />
    <Argument Name="max" Value="100" />
    <Argument Name="negate" Value="true" />
  </ProcessingStep>
  <ProcessingStep Name="Maximum Distance To Border">
    <Source>#reference System.dll
#reference System.Drawing.dll
#reference System.Windows.Forms.dll

#reference #Accessory.dll
#reference #Accessory.Imaging.dll


using System;
using System.Drawing;
using System.Windows.Forms;
using System.Collections.Generic;

using SharpAccessory.Imaging;
using SharpAccessory.Imaging.Filters;
using SharpAccessory.Imaging.Automation;
using SharpAccessory.Imaging.Processors;
using SharpAccessory.Imaging.Networking;
using SharpAccessory.Imaging.Segmentation;
using SharpAccessory.Imaging.Classification;
using SharpAccessory.Imaging.Classification.Features.Size;


public class NewClass:LocalProcessBase
{
	public NewClass():base("Maximum Distance To Border"){}
	
	public override ProcessResult Execute(ProcessExecutionParams p)
	{
		if(p.Layers.Count==0) throw new Exception("At least one object layer is required.\r\nPlease execute a segmentation process first.");
		
		List&lt;ObjectLayer&gt; layers=new List&lt;ObjectLayer&gt;(p.Layers.ToArray());
		
		ObjectLayer layer=layers[layers.Count-1].CreateAbove(delegate(ImageObject obj)
		{
			return true;
		});
		
		MaximumDistanceToBorder.ProcessLayer(layer);
		
		layer.Name="Maximum Distance To Border";
		
		layers.Add(layer);
		
		return new ProcessResult(layers.ToArray());
	}
}</Source>
  </ProcessingStep>
  <ProcessingStep Name="Mean DAB (HDAB)">
    <Source>#reference System.dll
#reference System.Drawing.dll
#reference System.Windows.Forms.dll

#reference #Accessory.dll
#reference #Accessory.Imaging.dll


using System;
using System.Drawing;
using System.Windows.Forms;
using System.Collections.Generic;

using SharpAccessory.Threading;

using SharpAccessory.Imaging;
using SharpAccessory.Imaging.Filters;
using SharpAccessory.Imaging.Automation;
using SharpAccessory.Imaging.Processors;
using SharpAccessory.Imaging.Networking;
using SharpAccessory.Imaging.Segmentation;
using SharpAccessory.Imaging.Classification;
using SharpAccessory.Imaging.Classification.Features.Color;


public class NewClass:LocalProcessBase
{
	public NewClass():base("Mean DAB (HDAB)"){}
	
	public override ProcessResult Execute(ProcessExecutionParams p)
	{
		if(p.Layers.Count==0) throw new Exception("At least one object layer is required.\r\nPlease execute a segmentation process first.");
		
		List&lt;ObjectLayer&gt; layers=new List&lt;ObjectLayer&gt;(p.Layers.ToArray());
		
		ObjectLayer layer=layers[layers.Count-1].CreateAbove(delegate(ImageObject obj)
		{
			return true;
		});
		
		GrayscaleProcessor processor=new ColorDeconvolution().Get2ndStain(p.Bitmap, ColorDeconvolution.KnownStain.HaematoxylinDAB);
		
		try
		{
			Parallel.For(0, layer.Objects.Count, delegate(int i)
			{
				ImageObject obj=layer.Objects[i];
				
				double value=MeanIntensity.GetValue(obj, processor);
				
				obj.Features.Add(new Feature("Mean DAB (HDAB)", value));
			});
		}
		finally
		{
			processor.Dispose();
			
			processor.Bitmap.Dispose();
		}
				
		layer.Name="Mean DAB (HDAB)";
		
		layers.Add(layer);
		
		return new ProcessResult(layers.ToArray());
	}
}</Source>
  </ProcessingStep>
  <ProcessingStep Name="Classify Tumor vs. Connective Tissue">
    <Source>#reference System.dll
#reference System.Drawing.dll
#reference System.Windows.Forms.dll

#reference #Accessory.dll
#reference #Accessory.Imaging.dll
#reference #Accessory.CognitionMaster.exe
#reference #Accessory.CognitionMaster.DefaultPlugins.dll

using System;
using System.Drawing;
using System.Windows.Forms;
using System.Collections.Generic;

using SharpAccessory.VisualComponents;

using SharpAccessory.Imaging;
using SharpAccessory.Imaging.Filters;
using SharpAccessory.Imaging.Automation;
using SharpAccessory.Imaging.Processors;
using SharpAccessory.Imaging.Networking;
using SharpAccessory.Imaging.Segmentation;
using SharpAccessory.Imaging.Classification;

using SharpAccessory.CognitionMaster.DefaultPlugins;


public class NewClass:LocalProcessBase
{
	public NewClass():base("Classify"){}
	
	public override ProcessResult Execute(ProcessExecutionParams p)
	{
		if(p.Layers.Count==0) throw new Exception("At least one object layer is required.\r\nPlease execute a segmentation process first.");
		
		List&lt;ObjectLayer&gt; layers=new List&lt;ObjectLayer&gt;(p.Layers.ToArray());
		
		ObjectLayer layer=layers[layers.Count-1].CreateAbove(delegate(ImageObject obj)
		{
			return true;
		});
		
		Class ct=new Class("Connective Tissue Cell", Color.Green);
		Class posTumor=new Class("Positive Tumor Cell", Color.Red);
		Class negTumor=new Class("Negative Tumor Cell", Color.Yellow);
		
		int pos=0;
		int neg=0;
		
		for(int i=0; i&lt;layer.Objects.Count; i++)
		{
			ImageObject obj=layer.Objects[i];
			
			if(obj.Features["MaximumDistanceToBorder"].Value&gt;=7)
			{
				if(obj.Features["Mean DAB (HDAB)"].Value&lt;200)
				{
					obj.Class=posTumor;
					pos++;
				}
				else
				{
					obj.Class=negTumor;
					neg++;
				}
			}
			else obj.Class=ct;
		}
		
		double score=100.0*pos/(pos+neg);
		
		MB.Show(score.ToString("0.##")+"% Ki67+ tumor cells.");
		
		layer.Name="Classified";
		
		layers.Add(layer);
		
		return new ProcessResult(layers.ToArray());
	}
}</Source>
  </ProcessingStep>
</ImageProcessingChain>
