# Supplementary material for: CognitionMaster: an object-based image analysis framework
Source: Diagn Pathol. 2013 Feb 27;8:34. doi: 10.1186/1746-1596-8-34 (PMC3626931; doi:10.1186/1746-1596-8-34)
Supplement: Additional file 1 — Example 1. [file 1746-1596-8-34-S1.zip › Additional File 1/Readme.txt]

I)	Launch CognitionMaster
II)	Open an image (e.g. sample image in this directory)
III)	Switch to "chain" tab
III)	Open chain.xml from this directory
IV)	Click "Execute" button in the chain tab


Once the processing chain is loaded in the chain tab you may select a certain processing step by clicking with the mouse. Double-click on a processing step to edit the arguments or use the context menu to view or change the respective source code.
