# Supplementary material for: CognitionMaster: an object-based image analysis framework
Source: Diagn Pathol. 2013 Feb 27;8:34. doi: 10.1186/1746-1596-8-34 (PMC3626931; doi:10.1186/1746-1596-8-34)
Supplement: Additional file 2 — Example 2. [file 1746-1596-8-34-S2.zip › Additional File 2/chain.xml]

<?xml version="1.0" standalone="yes"?>
<ImageProcessingChain Version="1.0">
  <ProcessingStep Name="Segmentation">
    <Source>#reference System.dll
#reference System.Drawing.dll
#reference System.Windows.Forms.dll

#reference #Accessory.dll
#reference #Accessory.Imaging.dll

using System;
using System.Drawing;

using SharpAccessory.Imaging.Filters;
using SharpAccessory.Imaging.Automation;
using SharpAccessory.Imaging.Processors;
using SharpAccessory.Imaging.Segmentation;
using SharpAccessory.Imaging.Classification;


public class NewClass:LocalProcessBase
{
	public NewClass():base("NewClass"){}
	
	public override ProcessResult Execute(ProcessExecutionParams p)
	{
		Bitmap bR=new Bitmap(p.Bitmap);
		Bitmap bG=new Bitmap(p.Bitmap);
		Bitmap bB=new Bitmap(p.Bitmap);
		
		GrayscaleProcessor pG=new GrayscaleProcessor(bG, RgbToGrayscaleConversion.JustGreens);
		GrayscaleProcessor pB=new GrayscaleProcessor(bB, RgbToGrayscaleConversion.JustBlues);
		GrayscaleProcessor pR=new GrayscaleProcessor(bR, RgbToGrayscaleConversion.JustReds);
		
		pR.WriteBack=false;
		pG.WriteBack=false;
		pB.WriteBack=false;
		
		new MeanFilter().Execute(pR, new Size(5, 5));
		new MeanFilter().Execute(pG, new Size(5, 5));
		new MeanFilter().Execute(pB, new Size(5, 5));
		
		int[] hR=new ThresholdFinder().GetHistogram(pR);
		int[] hG=new ThresholdFinder().GetHistogram(pG);
		int[] hB=new ThresholdFinder().GetHistogram(pB);
		
		int tR=FindThreshold(hR);
		int tG=FindThreshold(hG);
		int tB=FindThreshold(hB);
		
		Map map=new Map(pR.Width, pR.Height);
		
		UInt32 maxR=0;
		UInt32 maxG=0;
		UInt32 maxB=0;
		
		for(int dy=0; dy&lt;pR.Height; dy++) for(int dx=0; dx&lt;pR.Width; dx++)
		{
			UInt32 r=pR[dx, dy];
			UInt32 g=pG[dx, dy];
			UInt32 b=pB[dx, dy];
			
			if(r&gt;maxR) maxR=r;
			if(g&gt;maxG) maxG=g;
			if(b&gt;maxB) maxB=b;
		}
		
		for(int dy=0; dy&lt;pR.Height; dy++) for(int dx=0; dx&lt;pR.Width; dx++)
		{
			UInt32 r=pR[dx, dy];
			UInt32 g=pG[dx, dy];
			UInt32 b=pB[dx, dy];
			
			double relR=1.0*r/maxR;
			double relG=1.0*g/maxG;
			double relB=1.0*b/maxB;
			
			if(relR&gt;relG &amp;&amp; relR&gt;relB &amp;&amp; r&gt;tR) map[dx, dy]=1;
			if(relG&gt;relR &amp;&amp; relG&gt;relB &amp;&amp; g&gt;tG) map[dx, dy]=2;
			if(relB&gt;relR &amp;&amp; relB&gt;relG &amp;&amp; b&gt;tB) map[dx, dy]=3;
		}
		
		ObjectLayer layer=new ConnectedComponentCollector().Execute(map);
		
		layer.Name="Segmentation";
		
		Class osteoclast=new Class("osteoclast", Color.Red);
		Class monocyte=new Class("monocyte", Color.Green);
		Class bone=new Class("bone tissue", Color.Blue);
		
		for(int i=0; i&lt;layer.Objects.Count; i++)
		{
			ImageObject obj=layer.Objects[i];
			
			Point seed=obj.Contour[0];
			
			UInt32 val=map[seed.X, seed.Y];
			
			if(val==1)
			{
				obj.Class=osteoclast;
			}
			else if(val==2)
			{
				obj.Class=monocyte;
			}
			else obj.Class=bone;
		}
		
		pR.Dispose();
		pG.Dispose();
		pB.Dispose();
		
		bR.Dispose();
		bG.Dispose();
		bB.Dispose();
		
		return new ProcessResult(new ObjectLayer[]{layer});
	}
	
	
	private int FindThreshold(int[] histogram)
	{
		int integral=0;
		
		for(int i=1; i&lt;255; i++)
		{
			integral+=histogram[i];
		}
		
		for(int i=1; i&lt;255; i++)
		{
			histogram[i]=(int)(255.0*histogram[i]/integral);
		}
		
		int dmin=int.MaxValue;
		int threshold=-1;
		
		for(int i=254; i&gt;1; i--)
		{
			int di=Math.Abs(1+(histogram[i]-histogram[i-1]));
			
			if(di&lt;dmin)
			{
				threshold=i;
				dmin=di;
			}
		}
		
		return threshold;
	}
}</Source>
  </ProcessingStep>
  <ProcessingStep Name="Object Pixels">
    <Source>#reference System.dll
#reference System.Drawing.dll
#reference System.Windows.Forms.dll

#reference #Accessory.dll
#reference #Accessory.Imaging.dll


using System;
using System.Drawing;
using System.Windows.Forms;
using System.Collections.Generic;

using SharpAccessory.Imaging;
using SharpAccessory.Imaging.Filters;
using SharpAccessory.Imaging.Automation;
using SharpAccessory.Imaging.Processors;
using SharpAccessory.Imaging.Networking;
using SharpAccessory.Imaging.Segmentation;
using SharpAccessory.Imaging.Classification;
using SharpAccessory.Imaging.Classification.Features.Size;


public class NewClass:LocalProcessBase
{
	public NewClass():base("Object Pixels"){}
	
	public override ProcessResult Execute(ProcessExecutionParams p)
	{
		if(p.Layers.Count==0) throw new Exception("At least one object layer is required.\r\nPlease execute a segmentation process first.");
		
		List&lt;ObjectLayer&gt; layers=new List&lt;ObjectLayer&gt;(p.Layers.ToArray());
		
		ObjectLayer layer=layers[layers.Count-1].CreateAbove(delegate(ImageObject obj)
		{
			return true;
		});
		
		ObjectPixels.ProcessLayer(layer);
						
		layer.Name="Object Pixels";
		
		layers.Add(layer);
		
		return new ProcessResult(layers.ToArray());
	}
}</Source>
  </ProcessingStep>
  <ProcessingStep Name="Create Above">
    <Source>#reference System.dll
#reference System.Drawing.dll
#reference System.Windows.Forms.dll

#reference #Accessory.dll
#reference #Accessory.Imaging.dll


using System;
using System.Drawing;
using System.Globalization;
using System.Windows.Forms;
using System.Collections.Generic;

using SharpAccessory.VisualComponents.Dialogs;

using SharpAccessory.Imaging;
using SharpAccessory.Imaging.Filters;
using SharpAccessory.Imaging.Automation;
using SharpAccessory.Imaging.Processors;
using SharpAccessory.Imaging.Networking;
using SharpAccessory.Imaging.Segmentation;
using SharpAccessory.Imaging.Classification;


public class NewClass:LocalProcessBase
{
	public NewClass():base("Create Above"){}
	
	public override ProcessResult Execute(ProcessExecutionParams p)
	{
		if(p.Layers.Count==0) throw new Exception("At least one object layer is required.\r\nPlease execute a segmentation process first.");
		
		List&lt;ObjectLayer&gt; layers=new List&lt;ObjectLayer&gt;(p.Layers.ToArray());
		
		string feature;
		double min;
		double max;
		bool negate;
		
		NumberFormatInfo info=new NumberFormatInfo();
		info.NumberDecimalSeparator=".";
		
		if(p.Arguments.ContainsKey("feature") &amp;&amp; p.Arguments.ContainsKey("min") &amp;&amp; p.Arguments.ContainsKey("max") &amp;&amp; p.Arguments.ContainsKey("negate"))
		{
			feature=p.Arguments["feature"];
			min=double.Parse(p.Arguments["min"], info);
			max=double.Parse(p.Arguments["max"], info);
			negate=bool.Parse(p.Arguments["negate"]);
		}
		else
		{
			StringInputDialog dialog=new StringInputDialog();
		
			dialog.Message="ObjectLayer.CreateAbove(string feature, double min, double max, bool negate);";
			dialog.Text="Create Above...";
			dialog.Label="Arguments:";
			dialog.CenterToScreen();
			dialog.Input="";
			
			dialog.AutoCompleteSource.AddRange(layers[layers.Count-1].FindContainedFeatures());
			
			if(dialog.ShowDialog()!=DialogResult.OK)
			{
				dialog.Dispose();
				throw new Exception("Operation cancelled.");
			}
		
			dialog.Dispose();
			
			string[] args=dialog.Input.Split(new char[]{','});
		
			if(args.Length!=4) throw new FormatException();
			
			feature=args[0];
			min=double.Parse(args[1], info);
			max=double.Parse(args[2], info);
			negate=bool.Parse(args[3]);
		}
				
		
		ObjectLayer layer=layers[layers.Count-1].CreateAbove(feature, min, max, negate);
		
		layer.Name="Create Above (feature="+feature+", min="+min.ToString(info)+", max="+max.ToString(info)+", negate="+negate+")";
		
		layers.Add(layer);
		
		return new ProcessResult(layers.ToArray());
	}
}</Source>
    <Argument Name="feature" Value="ObjectPixels" />
    <Argument Name="max" Value="50" />
    <Argument Name="min" Value="0" />
    <Argument Name="negate" Value="true" />
  </ProcessingStep>
  <ProcessingStep Name="Border To (Class)">
    <Source>#reference System.dll
#reference System.Drawing.dll
#reference System.Windows.Forms.dll

#reference #Accessory.dll
#reference #Accessory.Imaging.dll


using System;
using System.Drawing;
using System.Windows.Forms;
using System.Collections.Generic;

using SharpAccessory.VisualComponents.Dialogs;

using SharpAccessory.Imaging;
using SharpAccessory.Imaging.Filters;
using SharpAccessory.Imaging.Automation;
using SharpAccessory.Imaging.Processors;
using SharpAccessory.Imaging.Networking;
using SharpAccessory.Imaging.Segmentation;
using SharpAccessory.Imaging.Classification;
using SharpAccessory.Imaging.Classification.Features.Localization;


public class NewClass:LocalProcessBase
{
	public NewClass():base("Border To"){}
	
	public override ProcessResult Execute(ProcessExecutionParams p)
	{
		if(p.Layers.Count==0) throw new Exception("At least one object layer is required.\r\nPlease execute a segmentation process first.");
		
		List&lt;ObjectLayer&gt; layers=new List&lt;ObjectLayer&gt;(p.Layers.ToArray());
		
		ObjectLayer layer=layers[layers.Count-1].CreateAbove(delegate(ImageObject obj)
		{
			return true;
		});
		
		Class[] classes=layer.FindContainedClasses();
		
		Class cls=null;
		
		if(p.Arguments.ContainsKey("class"))
		{
			string name=p.Arguments["class"];
			
			for(int i=0; i&lt;classes.Length; i++)
			{
				if(classes[i]!=null &amp;&amp; classes[i].Name==name)
				{
					cls=classes[i];
					break;
				}
			}
			
			if(cls==null) throw new Exception("Class not found: \""+name+"\".");
		}
		else
		{
			DropDownDialog dialog=new DropDownDialog();
			dialog.Message="Please select a class from the list below.";
			dialog.Text="Border To ...";
			dialog.CenterToScreen();
			dialog.Label="Class:";
			
			for(int i=0; i&lt;classes.Length; i++)
			{
				if(classes[i]!=null)
				{
					dialog.Items.Add(classes[i]);
				}
			}
			
			if(dialog.ShowDialog()!=DialogResult.OK)
			{
				dialog.Dispose();
				throw new Exception("Operation cancelled.");
			}
			
			cls=classes[dialog.SelectedIndex];
			
			dialog.Dispose();
		}
		
		BorderTo.ProcessLayer(cls, layer);
		
		layer.Name="Border To (class="+cls.Name+")";
		
		layers.Add(layer);
		
		return new ProcessResult(layers.ToArray());
	}
}</Source>
    <Argument Name="class" Value="bone tissue" />
  </ProcessingStep>
  <ProcessingStep Name="Cell Interactions">
    <Source>#reference System.dll
#reference System.Drawing.dll
#reference System.Windows.Forms.dll

#reference #Accessory.dll
#reference #Accessory.Imaging.dll
#reference #Accessory.CognitionMaster.exe
#reference #Accessory.CognitionMaster.DefaultPlugins.dll

using System;
using System.Drawing;
using System.Windows.Forms;
using System.Collections.Generic;

using SharpAccessory.VisualComponents;

using SharpAccessory.Imaging;
using SharpAccessory.Imaging.Filters;
using SharpAccessory.Imaging.Automation;
using SharpAccessory.Imaging.Processors;
using SharpAccessory.Imaging.Networking;
using SharpAccessory.Imaging.Segmentation;
using SharpAccessory.Imaging.Classification;

using SharpAccessory.CognitionMaster.DefaultPlugins;


public class NewClass:LocalProcessBase
{
	public NewClass():base("Cell Interaction"){}
	
	public override ProcessResult Execute(ProcessExecutionParams p)
	{
		ObjectLayer layer=p.Layers[p.Layers.Count-1];
		
		Class interacting=new Class("osteoclast interacting with bone tissue", Color.Yellow);
		
		for(int i=0; i&lt;layer.Objects.Count; i++)
		{
			ImageObject obj=layer.Objects[i];
			
			if(obj.Features["BorderTo(bone tissue)"].Value&gt;0 &amp;&amp; obj.Class.Name=="osteoclast")
			{
				obj.Class=interacting;
			}
		}
		
		MB.Show("Please use the menu to export the results: file |export | Learning samples (CSV).\r\nYou may then open the resulting csv file with MS EXCEL.");
		
		return new ProcessResult(p.Layers.ToArray());
	}
}</Source>
  </ProcessingStep>
</ImageProcessingChain>
